# Supplementary material for: Changes in Biomass and Diversity of Soil Macrofauna along a Climatic Gradient in European Boreal Forests
Source: Insects. 2022 Jan 14;13(1):94. doi: 10.3390/insects13010094 (PMC8779977; doi:10.3390/insects13010094)
Supplement: Supplementary file 1 [file insects-13-00094-s001.zip]

Archive with 1 entries (1 files):
- insects-1527669-supplementary.pdf
